# Supplementary material for: Genetic Workup for Charcot–Marie–Tooth Neuropathy: A Retrospective Single-Site Experience Covering 15 Years
Source: Life (Basel). 2022 Mar 10;12(3):402. doi: 10.3390/life12030402 (PMC8948690; doi:10.3390/life12030402)
Supplement: Supplementary file 1 [file life-12-00402-s001.zip]

Archive with 1 entries (1 files):
- life-1601193-supplementary.xlsx
