# Supplementary material for: Genetic Workup for Charcot–Marie–Tooth Neuropathy: A Retrospective Single-Site Experience Covering 15 Years
Source: Life (Basel). 2022 Mar 10;12(3):402. doi: 10.3390/life12030402 (PMC8948690; doi:10.3390/life12030402)
Supplement: Supplementary file 1 [file life-12-00402-s001.zip › life-1601193-supplementary.xlsx]

## Sheet: Foglio1
	CMT DIAGNOSIS	MUTATION	FAMILY	SEX	AGE OF ONSET	AGE OF FIRST EVALUATION	years from first symptom to first evaluation	clinic length dependent phenotype	SNAP		cMAP		CMTNS	CMTES	electrophysiological length dependent phenotype
									velocity (m/s)	amplitude (mV)	velocity (m/s)	amplitude (mV)
1	CMT2I	MPZ Ser70Pro	1	F	55	69	14	y	u normal	u normal	u normal	u normal	10/36	10	Y
2	CMT2I	MPZ p.Ser70Pro	1	M	50	66	16	y	u normal		u normal	u normal	12/32	12	Y
3	CMT2I	MPZ p.Ser51Phe	2	F	48	55	7	y	u 51	u 13	u 50	u 3	9/36	7	N
											p 27.1	p 0,1
4	CMT2J	MPZ p.Thr124Met		M	43	54	11	n					18/36	13
5	CMT2J	MPZ p.Thr124Met	3	F	14	48	34	y	u 45.4	u 4.4	u 57.9	u 9.3	9/36	7	N
									m 37	m 17	m 48	m 4.1
									s 52	s 12	p 36.7	p 4.8
6	CMT2J	MPZ p.Thr124Met	3	M	40	49	9	y	u 46	u 9	u 46.6	u 8.8	2/36	2	Y
									s 47	s 37	p 37.5	p 2.6
7	CMT2I	MPZ p.Ser70Pro		M	50	71	21	n	u 37	u 3.7	u 43	u 4.5	9/36	6
											m 49.1	m 9.4
8	CMT2I	MPZ p.Ser44Phe		M	30	44	14	y	u 55	u 16	u 50.5	u 11.1	5/36	5	Y
									r 54	r 24	m 49.1	m 9.4
									s 54.6	s 2.5	p 32.9	p 1.5
9	CMT2J	MPZ p.Thr124Met	4	M	50	66	16	y	s 54.6	s 2.5	u 50	u 11.7	10/36	10	Y
									m 50	m 10	p 36.4	p 0.4
10	CMT2J	MPZ p.Thr124Met	4	M	64	64	0	y					5/28	5	X
11	CMT2I	MPZ p.Thr124Ala		M	48	51	3	Y	r 50	r 1.5	p 25	p 0.2	8/36	4	N
											u 49	u 5.8
12	CMT2J	MPZ p.Thr124Met		M	35	49	14	y	u 52	u 5.4	u 53	u 15	19/36	14	N
											p NE	p NE
13	CMT2J	MPZ p.Thr124Met	4	F	46	53	7	Y					2/28	2	X
14	CMT2J	MPZ p.Thr124Met	4	F	15	60	45	Y	s 43	s 22	p 37	p 4.2	7/36	7	X
15	CMT2I	MPZ p.Ser51Phe	2	M	63	66	3	n	u 48	u 4.8	u 50	u 6	10/36	8
											p 31	p 0.9
	CMT DIAGNOSIS	MUTATION	FAMILY	SEX	AGE OF ONSET	AGE OF FIRST EVALUATION	years from first symptom to first evaluation	clinic length dependent phenotype	SAP		cMAP		CMTNS	CMTES	electrophysiological length dependent phenotype
									velocity	amplitude	velocity	amplitude
1	CMT2F	HSPB1 p.Arg136Leu		M	50	69	19	y	r normal	r normal	u normal	u normal	7/36	7	Y
									s 37.5	s 2.1	p NE	p NE
2	dHMN	HSPB1 p.Ser135Phe		M	25	55	30	n					9/28	9
3	CMT2F	HSPB1 p.Arg188Trp		M	45	49	4	y	u 60	u 8.7	u 61	u 9.2	6/36	5	N
									s 37	s 5.8	p 41	p 4.3
									m 55	m 14.8
4	dHMN	HSPB1 p.Thr180Ile		F	12	32	20	n	u 56	u 8.5	u NE	u NE	16/36	11
									s 49.3	s 15
5	dHMN	HSPB1 p.Arg136Leu		M	65	72	7	y	u normal	u normal	u normal	u normal	3/36	3	Y
6	dHMN	HSPB1 p.Arg136Leu		M	60	63	3	y					5/28	5	X
7	CMT2F	HSPB1 p.Arg136Leu		M	40	64	24	n	u 48	u 10	u 39	u 2	11/36	9
									s 34	s 5	p NE	p NE
8	dHMN	HSPB1 p.Gly34Arg		F	54	61	7	y	s 45	s 24	p 45	p 1.4	2/28	2	X
9	dHMN	HSPB1 p.Glu41Lys		F	10	40	30	n	u 53	u 13	u 54	u 5.5	5/36	4
									s 49	s 15	p 35	p 0.8
	LEGEND:
	Charcot-Marie-Tooth (CMT);distal Hereditary Motor Neuropathies (dHMN); sensory nerve action potential (SNAP); Compound muscle action potential (CMAP); compute CMT neuropathy score (CMTNS version 1 or 2); CMTNS and CMT examination score (CMTES version 1 or 2)
	m=median nerve; p=peroneal nerve; r=radial nerve; s=sural nerve; u=ulnar nerve. NE=not evocable.
	Family: relatives have the same family number
	length dependent phenotype: y=yes; n=no
	electrophysiological length dependent phenotype: Y=yes; N=no; X= not available
